# Supplementary material for: Two new species of Cladosporium from leaf spots of Parispolyphylla in north-western Yunnan Province, China
Source: Biodivers Data J. 2021 Dec 23;9:e77224. doi: 10.3897/BDJ.9.e77224 (PMC8718519; doi:10.3897/BDJ.9.e77224)
Supplement: XML Treatment for Cladosporium yunnanensis [file BDJ.9.e77224-treatment1.xml]

<!DOCTYPE tp:taxon-treatment
  PUBLIC "-//TaxonX//DTD Taxonomic Treatment Publishing DTD v0 20100105//EN" "tax-treatment-NSO.dtd">
<tp:taxon-treatment xmlns:tp="http://www.plazi.org/taxpub"><tp:treatment-meta><mixed-citation publication-type="journal"><person-group><name><surname>Xu</surname><given-names>Yue-Xin</given-names></name><name><surname>Shen</surname><given-names>Hong-Wei</given-names></name><name><surname>Bao</surname><given-names>Dan-Feng</given-names></name><name><surname>Luo</surname><given-names>Zong-Long</given-names></name><name><surname>Su</surname><given-names>Hong-Yan</given-names></name><name><surname>Hao</surname><given-names>Yu-E</given-names></name></person-group><article-title>Two new species of <italic><tp:taxon-name><tp:taxon-name-part taxon-name-part-type="genus" reg="Cladosporium">Cladosporium</tp:taxon-name-part></tp:taxon-name></italic> from leaf spots of <italic><tp:taxon-name><tp:taxon-name-part taxon-name-part-type="genus" reg="Paris">Paris</tp:taxon-name-part><tp:taxon-name-part taxon-name-part-type="species" reg="polyphylla">polyphylla</tp:taxon-name-part></tp:taxon-name></italic> in north-western Yunnan Province, China</article-title><source>Biodivers Data J</source><day>23</day><month>12</month><year>2021</year><volume>9</volume><pub-id pub-id-type="doi">10.3897/BDJ.9.e77224</pub-id></mixed-citation></tp:treatment-meta><tp:nomenclature><tp:taxon-name>
            <object-id xmlns:xlink="http://www.w3.org/1999/xlink" content-type="arpha" xlink:type="simple">C6DA32AB-EEE6-595C-98BA-4DA0C7F227ED</object-id>
            <tp:taxon-name-part taxon-name-part-type="genus">Cladosporium</tp:taxon-name-part>
            <tp:taxon-name-part taxon-name-part-type="species">yunnanensis</tp:taxon-name-part>
            <object-id xmlns:xlink="http://www.w3.org/1999/xlink" xlink:type="simple" object-id-type="IndexFungorum">558843</object-id>
            <object-id xmlns:xlink="http://www.w3.org/1999/xlink" xlink:type="simple" object-id-type="Species-ID">Facesoffungi number: FoF 10538</object-id>
          </tp:taxon-name><tp:taxon-authority>H.W. Shen, Y.X. Xu, H.Y. Su &amp; Z.L. Luo</tp:taxon-authority><tp:taxon-status xmlns:xlink="http://www.w3.org/1999/xlink" xlink:type="simple">sp. nov.</tp:taxon-status></tp:nomenclature><tp:treatment-sec sec-type="materials"><title>Materials</title><list list-type="alpha-lower" list-content="occurrences"><list-item><p><bold>Type status:</bold> <named-content xmlns:xlink="http://www.w3.org/1999/xlink" content-type="dwc:typeStatus" xlink:type="simple">Holotype</named-content>. <bold>Occurrence:</bold> recordedBy: <named-content xmlns:xlink="http://www.w3.org/1999/xlink" content-type="dwc:recordedBy" xlink:type="simple">Yue-Xin Xu</named-content>; <bold>Taxon:</bold> scientificName: <named-content xmlns:xlink="http://www.w3.org/1999/xlink" content-type="dwc:scientificName" xlink:type="simple"><italic><tp:taxon-name><tp:taxon-name-part taxon-name-part-type="genus" reg="Cladosporium">Cladosporium</tp:taxon-name-part><tp:taxon-name-part taxon-name-part-type="species" reg="yunnanensis">yunnanensis</tp:taxon-name-part></tp:taxon-name></italic></named-content>; kingdom: <named-content xmlns:xlink="http://www.w3.org/1999/xlink" content-type="dwc:kingdom" xlink:type="simple"><tp:taxon-name><tp:taxon-name-part taxon-name-part-type="kingdom">Fungi</tp:taxon-name-part></tp:taxon-name></named-content>; phylum: <named-content xmlns:xlink="http://www.w3.org/1999/xlink" content-type="dwc:phylum" xlink:type="simple"><tp:taxon-name><tp:taxon-name-part taxon-name-part-type="phylum">Ascomycota</tp:taxon-name-part></tp:taxon-name></named-content>; class: <named-content xmlns:xlink="http://www.w3.org/1999/xlink" content-type="dwc:class" xlink:type="simple"><tp:taxon-name><tp:taxon-name-part taxon-name-part-type="class">Dothideomycetes</tp:taxon-name-part></tp:taxon-name></named-content>; order: <named-content xmlns:xlink="http://www.w3.org/1999/xlink" content-type="dwc:order" xlink:type="simple"><tp:taxon-name><tp:taxon-name-part taxon-name-part-type="order">Capnodiales</tp:taxon-name-part></tp:taxon-name></named-content>; family: <named-content xmlns:xlink="http://www.w3.org/1999/xlink" content-type="dwc:family" xlink:type="simple"><tp:taxon-name><tp:taxon-name-part taxon-name-part-type="family">Cladosporiaceae</tp:taxon-name-part></tp:taxon-name></named-content>; genus: <named-content xmlns:xlink="http://www.w3.org/1999/xlink" content-type="dwc:genus" xlink:type="simple"><tp:taxon-name><tp:taxon-name-part taxon-name-part-type="genus">Cladosporium</tp:taxon-name-part></tp:taxon-name></named-content>; <bold>Location:</bold> locationRemarks: <named-content xmlns:xlink="http://www.w3.org/1999/xlink" content-type="dwc:locationRemarks" xlink:type="simple">China, Yunnan Province, Dali, on diseased leaves of <italic><tp:taxon-name><tp:taxon-name-part taxon-name-part-type="genus" reg="Paris">Paris</tp:taxon-name-part><tp:taxon-name-part taxon-name-part-type="species" reg="polyphylla">polyphylla</tp:taxon-name-part></tp:taxon-name></italic>, 2 October 2020</named-content>; <bold>Event:</bold> day: <named-content xmlns:xlink="http://www.w3.org/1999/xlink" content-type="dwc:day" xlink:type="simple">2020</named-content>; habitat: <named-content xmlns:xlink="http://www.w3.org/1999/xlink" content-type="dwc:habitat" xlink:type="simple">leaf spots of <italic><tp:taxon-name><tp:taxon-name-part taxon-name-part-type="genus" reg="Paris">Paris</tp:taxon-name-part><tp:taxon-name-part taxon-name-part-type="species" reg="polyphylla">polyphylla</tp:taxon-name-part></tp:taxon-name></italic></named-content>; <bold>Record Level:</bold> collectionID: <named-content xmlns:xlink="http://www.w3.org/1999/xlink" content-type="dwc:collectionID" xlink:type="simple">1CL JD 5-1-4</named-content>; collectionCode: <named-content xmlns:xlink="http://www.w3.org/1999/xlink" content-type="dwc:collectionCode" xlink:type="simple">Y-23</named-content></p></list-item></list></tp:treatment-sec><tp:treatment-sec sec-type="Description"><title>Description</title><p><bold>Asexual morph</bold>: hyphomycetous (Fig. <xref ref-type="fig" rid="F7517026">2</xref>). Mycelium superficial and immersed, composed of septate, branched, subhyaline, smooth-walled, 1–3 μm wide. Conidiophores macronematous, 127–190 × 4–6 μm (x̄ = 158.2 × 5.1 μm, n = 15), solitary or in small loose groups, erect to slightly flexuous, non-nodulose, sometimes subnodulose at the uppermost apex, unbranched, 0–6 septate, sometimes slightly constricted at septa, pale brown, smooth, sometimes somewhat irregularly rough-walled or verruculose. Conidiogenous cells terminal and intercalary, loci crowded at the apex forming clusters of pronounced scars, 1–2 conidiogenous loci formed at about the same level, loci often situated at lateral shoulders due to sympodial proliferation, loci 1–2 μm diam. Conidia solitary or in short unbranched chains, straight to slightly curved, cylindrical-oblong, 7–19 × 5–7 μm (x̄ = 13.2 × 5.7 μm, n = 30), 0–3 septate, sometimes slightly constricted at the septa, pale to pale medium olivaceous-brown. <bold>Sexual morph</bold>: Undetermined.</p><p><bold>Culture characteristics</bold>: Colonies on PDA attaining 25 mm diam. after 7 d, 45 mm diam. after 14 d and covering the whole Petridish after 30 d, dark green to olive green, velvety, furrowed; reverse dark green to black.</p><p><bold>Material examined</bold>: China, Yunnan Province, Dali, on diseased leaves of <italic><tp:taxon-name><tp:taxon-name-part taxon-name-part-type="genus" reg="Paris">Paris</tp:taxon-name-part><tp:taxon-name-part taxon-name-part-type="species" reg="polyphylla">polyphylla</tp:taxon-name-part></tp:taxon-name></italic>, 2 October 2020, Y.X. Xu, Y-23. (KUN-HKAS 121704, <bold>holotype</bold>), ex-type living culture CGMCC 3.20622 = KUNCC 21-10712</p></tp:treatment-sec><tp:treatment-sec sec-type="Etymology"><title>Etymology</title><p>“<italic><tp:taxon-name><tp:taxon-name-part taxon-name-part-type="genus" reg="Cladosporium"/><tp:taxon-name-part taxon-name-part-type="species" reg="yunnanensis">yunnanensis</tp:taxon-name-part></tp:taxon-name></italic>” refers to Yunnan Province, China, where the species was collected.</p></tp:treatment-sec><tp:treatment-sec sec-type="Distribution"><title>Distribution</title><p>China, Yunnan Province, Dali, on diseased leaves of <italic><tp:taxon-name><tp:taxon-name-part taxon-name-part-type="genus" reg="Paris">Paris</tp:taxon-name-part><tp:taxon-name-part taxon-name-part-type="species" reg="polyphylla">polyphylla</tp:taxon-name-part></tp:taxon-name></italic></p></tp:treatment-sec><tp:treatment-sec sec-type="Notes"><title>Notes</title><p>Based on the multi-locus phylogenetic analysis (Fig. <xref ref-type="fig" rid="F7517038">1</xref>), <italic><tp:taxon-name><tp:taxon-name-part taxon-name-part-type="genus" reg="Cladosporium">Cladosporium</tp:taxon-name-part><tp:taxon-name-part taxon-name-part-type="species" reg="yunnanensis">yunnanensis</tp:taxon-name-part></tp:taxon-name></italic> grouped in a well-supported clade, together with <italic><tp:taxon-name><tp:taxon-name-part taxon-name-part-type="genus" reg="Cladosporium">C.</tp:taxon-name-part><tp:taxon-name-part taxon-name-part-type="species" reg="cladosporioides">cladosporioides</tp:taxon-name-part></tp:taxon-name></italic> and <italic><tp:taxon-name><tp:taxon-name-part taxon-name-part-type="genus" reg="Cladosporium">C.</tp:taxon-name-part><tp:taxon-name-part taxon-name-part-type="species" reg="magnoliigena">magnoliigena</tp:taxon-name-part></tp:taxon-name></italic>. However, the genetic distance allows it to be considered a distinct species within the clade (Fig. <xref ref-type="fig" rid="F7517038">1</xref>). Morphologically, <italic><tp:taxon-name><tp:taxon-name-part taxon-name-part-type="genus" reg="Cladosporium">C.</tp:taxon-name-part><tp:taxon-name-part taxon-name-part-type="species" reg="yunnanensis">yunnanensis</tp:taxon-name-part></tp:taxon-name></italic> has much shorter conidiophores than <italic><tp:taxon-name><tp:taxon-name-part taxon-name-part-type="genus" reg="Cladosporium">C.</tp:taxon-name-part><tp:taxon-name-part taxon-name-part-type="species" reg="cladosporioides">cladosporioides</tp:taxon-name-part></tp:taxon-name></italic> (up to 190 μm vs. up to 350 μm), but longer than <italic><tp:taxon-name><tp:taxon-name-part taxon-name-part-type="genus" reg="Cladosporium">C.</tp:taxon-name-part><tp:taxon-name-part taxon-name-part-type="species" reg="magnoliigena">magnoliigena</tp:taxon-name-part></tp:taxon-name></italic> (up to 190 μm vs. up to 150 μm). Moreover, the new species differs from <italic><tp:taxon-name><tp:taxon-name-part taxon-name-part-type="genus" reg="Cladosporium">C.</tp:taxon-name-part><tp:taxon-name-part taxon-name-part-type="species" reg="cladosporioides">cladosporioides</tp:taxon-name-part></tp:taxon-name></italic> by the smaller conidiogenous cells (7–19 × 5–7 μm vs. 4–18 × 2–5 μm), but larger than <italic><tp:taxon-name><tp:taxon-name-part taxon-name-part-type="genus" reg="Cladosporium">C.</tp:taxon-name-part><tp:taxon-name-part taxon-name-part-type="species" reg="magnoliigena">magnoliigena</tp:taxon-name-part></tp:taxon-name></italic> (7–19 × 5–7 μm vs. 4–18 × 2–5 μm) (<xref ref-type="bibr" rid="B7517234">Bensch et al. 2012</xref>, <xref ref-type="bibr" rid="B7593086">Jayasiri et al. 2019</xref>). The BLAST analysis of TEF1-α and ACT shows that <italic><tp:taxon-name><tp:taxon-name-part taxon-name-part-type="genus" reg="Cladosporium">C.</tp:taxon-name-part><tp:taxon-name-part taxon-name-part-type="species" reg="yunnanensis">yunnanensis</tp:taxon-name-part></tp:taxon-name></italic> (KUN-HKAS 121704) is different from <italic><tp:taxon-name><tp:taxon-name-part taxon-name-part-type="genus" reg="Cladosporium">C.</tp:taxon-name-part><tp:taxon-name-part taxon-name-part-type="species" reg="cladosporioides">cladosporioides</tp:taxon-name-part></tp:taxon-name></italic> (CBS 112388) by 16 and 10 nucleotide differences, respectively and the comparison of TEF1-α between <italic><tp:taxon-name><tp:taxon-name-part taxon-name-part-type="genus" reg="Cladosporium">C.</tp:taxon-name-part><tp:taxon-name-part taxon-name-part-type="species" reg="yunnanensis">yunnanensis</tp:taxon-name-part></tp:taxon-name></italic> (KUN-HKAS 121704) and <italic><tp:taxon-name><tp:taxon-name-part taxon-name-part-type="genus" reg="Cladosporium">C.</tp:taxon-name-part><tp:taxon-name-part taxon-name-part-type="species" reg="magnoliigena">magnoliigena</tp:taxon-name-part></tp:taxon-name></italic> (CBS 140463) reveals 33 nucleotide differences.</p></tp:treatment-sec><tp:treatment-sec><!--Section generated to contain objects referenced in tp:taxon-treatment.--><fig id="F7517026" position="float" orientation="portrait"><object-id xmlns:xlink="http://www.w3.org/1999/xlink" content-type="arpha" xlink:type="simple">65B5EDE4-5B91-59C0-858C-B102D76FE65C</object-id><object-id xmlns:xlink="http://www.w3.org/1999/xlink" content-type="doi" xlink:type="simple">10.3897/BDJ.9.e77224.figure2</object-id><label>Figure 2.</label><caption><p><italic><tp:taxon-name><tp:taxon-name-part taxon-name-part-type="genus" reg="Cladosporium">Cladosporium</tp:taxon-name-part><tp:taxon-name-part taxon-name-part-type="species" reg="yunnanensis">yunnanensis</tp:taxon-name-part></tp:taxon-name></italic> <bold>(KUN-HKAS 121704, holotype). a</bold> Colonies; <bold>b-c</bold> Conidiophores; <bold>d-g</bold> Conidiogenous cells with conidia; <bold>h-m</bold> Conidia; <bold>n</bold> Germinating conidium; <bold>o</bold> Culture on PDA from above and reverse. Scale bars: <bold>b-d</bold> = 20 μm; <bold>e-k</bold> = 15 μm; <bold>l</bold> = 30 μm.</p></caption><graphic xmlns:xlink="http://www.w3.org/1999/xlink" xlink:href="bdj-09-e77224-g002.jpg" position="float" id="oo_600366.jpg" orientation="portrait" xlink:type="simple"><uri content-type="original_file" xlink:type="simple">https://binary.pensoft.net/fig/600366</uri></graphic></fig><fig id="F7517038" position="float" orientation="portrait"><object-id xmlns:xlink="http://www.w3.org/1999/xlink" content-type="arpha" xlink:type="simple">60E5B352-8709-5C6F-803A-0DF54E521618</object-id><object-id xmlns:xlink="http://www.w3.org/1999/xlink" content-type="doi" xlink:type="simple">10.3897/BDJ.9.e77224.figure1</object-id><label>Figure 1.</label><caption><p>Maximum Likelihood (ML) tree obtained from the combined analysis of ITS, TEF1-α and ACT sequences of 161 strains from <italic><tp:taxon-name><tp:taxon-name-part taxon-name-part-type="genus" reg="Cladosporium">Cladosporium</tp:taxon-name-part></tp:taxon-name></italic>. The tree is rooted with <italic><tp:taxon-name><tp:taxon-name-part taxon-name-part-type="genus" reg="Toxicocladosporium">Toxicocladosporium</tp:taxon-name-part><tp:taxon-name-part taxon-name-part-type="species" reg="irritans">irritans</tp:taxon-name-part></tp:taxon-name></italic> (CBS 185.58) and <italic><tp:taxon-name><tp:taxon-name-part taxon-name-part-type="genus" reg="Toxicocladosporium">T.</tp:taxon-name-part><tp:taxon-name-part taxon-name-part-type="species" reg="protearum">protearum</tp:taxon-name-part></tp:taxon-name></italic> (CBS 126499). Numbers on the branches represent ML bootstrap support values (MLBS) ≥70%, followed by Bayesian posterior probabilities (PP) ≥ 0.95, lower values are indicated as “-”. Names of species newly described are indicated in red and ex-type strains and reference specimens are indicated in bold. Branch lengths are proportional to distance.</p></caption><graphic xmlns:xlink="http://www.w3.org/1999/xlink" xlink:href="bdj-09-e77224-g001.jpg" position="float" id="oo_624437.jpg" orientation="portrait" xlink:type="simple"><uri content-type="original_file" xlink:type="simple">https://binary.pensoft.net/fig/624437</uri></graphic></fig></tp:treatment-sec><ref-list><ref id="B7517234"><element-citation xmlns:xlink="http://www.w3.org/1999/xlink" publication-type="article" xlink:type="simple"><person-group person-group-type="author"><name name-style="western"><surname>Bensch</surname><given-names>K.</given-names></name><name name-style="western"><surname>Braun</surname><given-names>U.</given-names></name><name name-style="western"><surname>Groenewald</surname><given-names>J. Z.</given-names></name><name name-style="western"><surname>Crous</surname><given-names>P. W.</given-names></name></person-group><year>2012</year><article-title>The genus <italic><tp:taxon-name><tp:taxon-name-part taxon-name-part-type="genus" reg="Cladosporium">Cladosporium</tp:taxon-name-part></tp:taxon-name></italic></article-title><source>Studies in Mycology</source><volume>72</volume><fpage>1</fpage><lpage>401</lpage><pub-id pub-id-type="doi">10.3114/sim0003</pub-id></element-citation></ref><ref id="B7593086"><element-citation xmlns:xlink="http://www.w3.org/1999/xlink" publication-type="article" xlink:type="simple"><person-group person-group-type="author"><name name-style="western"><surname>Jayasiri</surname><given-names>S. C.</given-names></name><name name-style="western"><surname>Hyde</surname><given-names>K. D.</given-names></name><name name-style="western"><surname>Jones</surname><given-names>E. B.G.</given-names></name><name name-style="western"><surname>McKenzie</surname><given-names>E. H.C.</given-names></name><name name-style="western"><surname>Jeewon</surname><given-names>R.</given-names></name><name name-style="western"><surname>Phillips</surname><given-names>A. J.L.</given-names></name><name name-style="western"><surname>Bhat</surname><given-names>D. J.</given-names></name><name name-style="western"><surname>Wanasinghe</surname><given-names>D. N.</given-names></name><name name-style="western"><surname>Liu</surname><given-names>J. K.</given-names></name><name name-style="western"><surname>Lu</surname><given-names>Y. Z.</given-names></name><name name-style="western"><surname>Kang</surname><given-names>J. C.</given-names></name><name name-style="western"><surname>Xu</surname><given-names>J.</given-names></name><name name-style="western"><surname>Karunarathna</surname><given-names>S. C.</given-names></name></person-group><year>2019</year><article-title>Diversity, morphology and molecular phylogeny of <tp:taxon-name><tp:taxon-name-part taxon-name-part-type="class">Dothideomycetes</tp:taxon-name-part></tp:taxon-name> on decaying wild seed pods and fruits</article-title><source>Mycosphere</source><volume>10</volume><issue>1</issue><fpage>1</fpage><lpage>186</lpage><pub-id pub-id-type="doi">10.5943/mycosphere/10/1/1</pub-id></element-citation></ref></ref-list></tp:taxon-treatment>
