# Supplementary material for: Two new species of Cladosporium from leaf spots of Parispolyphylla in north-western Yunnan Province, China
Source: Biodivers Data J. 2021 Dec 23;9:e77224. doi: 10.3897/BDJ.9.e77224 (PMC8718519; doi:10.3897/BDJ.9.e77224)
Supplement: XML Treatment for Cladosporium paris [file BDJ.9.e77224-treatment2.xml]

<!DOCTYPE tp:taxon-treatment
  PUBLIC "-//TaxonX//DTD Taxonomic Treatment Publishing DTD v0 20100105//EN" "tax-treatment-NSO.dtd">
<tp:taxon-treatment xmlns:tp="http://www.plazi.org/taxpub"><tp:treatment-meta><mixed-citation publication-type="journal"><person-group><name><surname>Xu</surname><given-names>Yue-Xin</given-names></name><name><surname>Shen</surname><given-names>Hong-Wei</given-names></name><name><surname>Bao</surname><given-names>Dan-Feng</given-names></name><name><surname>Luo</surname><given-names>Zong-Long</given-names></name><name><surname>Su</surname><given-names>Hong-Yan</given-names></name><name><surname>Hao</surname><given-names>Yu-E</given-names></name></person-group><article-title>Two new species of <italic><tp:taxon-name><tp:taxon-name-part taxon-name-part-type="genus" reg="Cladosporium">Cladosporium</tp:taxon-name-part></tp:taxon-name></italic> from leaf spots of <italic><tp:taxon-name><tp:taxon-name-part taxon-name-part-type="genus" reg="Paris">Paris</tp:taxon-name-part><tp:taxon-name-part taxon-name-part-type="species" reg="polyphylla">polyphylla</tp:taxon-name-part></tp:taxon-name></italic> in north-western Yunnan Province, China</article-title><source>Biodivers Data J</source><day>23</day><month>12</month><year>2021</year><volume>9</volume><pub-id pub-id-type="doi">10.3897/BDJ.9.e77224</pub-id></mixed-citation></tp:treatment-meta><tp:nomenclature><tp:taxon-name>
            <object-id xmlns:xlink="http://www.w3.org/1999/xlink" content-type="arpha" xlink:type="simple">3C7F2601-1E71-567A-9D18-73083DAB684B</object-id>
            <tp:taxon-name-part taxon-name-part-type="genus">Cladosporium</tp:taxon-name-part>
            <tp:taxon-name-part taxon-name-part-type="species">paris</tp:taxon-name-part>
            <object-id xmlns:xlink="http://www.w3.org/1999/xlink" xlink:type="simple" object-id-type="IndexFungorum">558844</object-id>
            <object-id xmlns:xlink="http://www.w3.org/1999/xlink" xlink:type="simple" object-id-type="Species-ID">Facesoffungi number: FoF 10539</object-id>
          </tp:taxon-name><tp:taxon-authority>H.W. Shen, Y.X. Xu, H.Y. Su &amp; Z.L. Luo</tp:taxon-authority><tp:taxon-status xmlns:xlink="http://www.w3.org/1999/xlink" xlink:type="simple">sp. nov.</tp:taxon-status></tp:nomenclature><tp:treatment-sec sec-type="materials"><title>Materials</title><list list-type="alpha-lower" list-content="occurrences"><list-item><p><bold>Type status:</bold> <named-content xmlns:xlink="http://www.w3.org/1999/xlink" content-type="dwc:typeStatus" xlink:type="simple">Holotype</named-content>. <bold>Occurrence:</bold> recordedBy: <named-content xmlns:xlink="http://www.w3.org/1999/xlink" content-type="dwc:recordedBy" xlink:type="simple">Yue-Xin Xu</named-content>; <bold>Taxon:</bold> scientificName: <named-content xmlns:xlink="http://www.w3.org/1999/xlink" content-type="dwc:scientificName" xlink:type="simple"><italic><tp:taxon-name><tp:taxon-name-part taxon-name-part-type="genus" reg="Cladosporium">Cladosporium</tp:taxon-name-part><tp:taxon-name-part taxon-name-part-type="species" reg="paris">paris</tp:taxon-name-part></tp:taxon-name></italic></named-content>; kingdom: <named-content xmlns:xlink="http://www.w3.org/1999/xlink" content-type="dwc:kingdom" xlink:type="simple"><tp:taxon-name><tp:taxon-name-part taxon-name-part-type="kingdom">Fungi</tp:taxon-name-part></tp:taxon-name></named-content>; phylum: <named-content xmlns:xlink="http://www.w3.org/1999/xlink" content-type="dwc:phylum" xlink:type="simple"><tp:taxon-name><tp:taxon-name-part taxon-name-part-type="phylum">Ascomycota</tp:taxon-name-part></tp:taxon-name></named-content>; class: <named-content xmlns:xlink="http://www.w3.org/1999/xlink" content-type="dwc:class" xlink:type="simple"><tp:taxon-name><tp:taxon-name-part taxon-name-part-type="class">Dothideomycetes</tp:taxon-name-part></tp:taxon-name></named-content>; order: <named-content xmlns:xlink="http://www.w3.org/1999/xlink" content-type="dwc:order" xlink:type="simple"><tp:taxon-name><tp:taxon-name-part taxon-name-part-type="order">Capnodiales</tp:taxon-name-part></tp:taxon-name></named-content>; family: <named-content xmlns:xlink="http://www.w3.org/1999/xlink" content-type="dwc:family" xlink:type="simple"><tp:taxon-name><tp:taxon-name-part taxon-name-part-type="family">Cladosporiaceae</tp:taxon-name-part></tp:taxon-name></named-content>; genus: <named-content xmlns:xlink="http://www.w3.org/1999/xlink" content-type="dwc:genus" xlink:type="simple"><tp:taxon-name><tp:taxon-name-part taxon-name-part-type="genus">Cladosporium</tp:taxon-name-part></tp:taxon-name></named-content>; <bold>Location:</bold> locationRemarks: <named-content xmlns:xlink="http://www.w3.org/1999/xlink" content-type="dwc:locationRemarks" xlink:type="simple">China, Yunnan Province, Dali, on diseased leaves of <italic><tp:taxon-name><tp:taxon-name-part taxon-name-part-type="genus" reg="Paris">Paris</tp:taxon-name-part><tp:taxon-name-part taxon-name-part-type="species" reg="polyphylla">polyphylla</tp:taxon-name-part></tp:taxon-name></italic></named-content>; <bold>Event:</bold> year: <named-content xmlns:xlink="http://www.w3.org/1999/xlink" content-type="dwc:year" xlink:type="simple">2020</named-content>; habitat: <named-content xmlns:xlink="http://www.w3.org/1999/xlink" content-type="dwc:habitat" xlink:type="simple">leaf spots of <italic><tp:taxon-name><tp:taxon-name-part taxon-name-part-type="genus" reg="Paris">Paris</tp:taxon-name-part><tp:taxon-name-part taxon-name-part-type="species" reg="polyphylla">polyphylla</tp:taxon-name-part></tp:taxon-name></italic></named-content>; <bold>Record Level:</bold> collectionID: <named-content xmlns:xlink="http://www.w3.org/1999/xlink" content-type="dwc:collectionID" xlink:type="simple">2CL JD 18-2-1</named-content>; collectionCode: <named-content xmlns:xlink="http://www.w3.org/1999/xlink" content-type="dwc:collectionCode" xlink:type="simple">Y-27</named-content></p></list-item></list></tp:treatment-sec><tp:treatment-sec sec-type="Description"><title>Description</title><p><bold>Asexual morph</bold>: hyphomycetous (Fig. <xref ref-type="fig" rid="F7517030">3</xref>). Mycelium immersed and superficial, composed of septate, constricted at septa, unbranched, subhyaline, smooth hyphae, 2–6 μm wide. Conidiophores macronematous, 209–285 × 5–8 μm (x̄ = 246.9 × 6.5 μm, n = 15), solitary or in small fascicles, erect to slightly flexuous, sometimes slightly geniculate, non-nodulose, sometimes subnodulose at the uppermost apex, unbranched, 0–6 septate, sometimes slightly constricted at septa, pale to olivaceous-brown, smooth or almost so. Conidiogenous cells cylindrical, sometimes geniculate-sinuous, proliferation of sympodia with up to 5 conidiogenous loci, often crowded at the apex. Conidia 13–21 × 7–12 μm (x̄ = 17 × 9.7 μm, n = 30), solitary or catenate, usually in simple chains, broadly ellipsoid-ovoid, rather pale, pale olivaceous or olivaceous-brown, verruculose, ends usually broadly rounded. <bold>Sexual morph</bold>: Undetermined.</p><p><bold>Culture characteristics</bold>: Colonies on PDA attaining 21 mm diam. after 7 d, 40 mm diam. after 14 d and covering the whole Petridish after 30 d, radially folded, furrowed, margin irregularly undulate; reverse olivaceous grey.</p><p><bold>Material examined</bold>: China, Yunnan Province, Dali, on diseased leaves of <italic><tp:taxon-name><tp:taxon-name-part taxon-name-part-type="genus" reg="Paris">Paris</tp:taxon-name-part><tp:taxon-name-part taxon-name-part-type="species" reg="polyphylla">polyphylla</tp:taxon-name-part></tp:taxon-name></italic>, 16 October 2020, Y.X. Xu, Y-27. (KUN-HKAS 121701, <bold>holotype</bold>), ex-type living culture CGMCC 3.20623 = KUNCC 21-10713.</p></tp:treatment-sec><tp:treatment-sec sec-type="Etymology"><title>Etymology</title><p>“<italic><tp:taxon-name><tp:taxon-name-part taxon-name-part-type="genus" reg="Cladosporium"/><tp:taxon-name-part taxon-name-part-type="species" reg="paris">paris</tp:taxon-name-part></tp:taxon-name></italic>” refers to the host genus, <italic><tp:taxon-name><tp:taxon-name-part taxon-name-part-type="genus" reg="Paris">Paris</tp:taxon-name-part></tp:taxon-name></italic>.</p></tp:treatment-sec><tp:treatment-sec sec-type="Distribution"><title>Distribution</title><p>China, Yunnan Province, Dali, on diseased leaves of <italic><tp:taxon-name><tp:taxon-name-part taxon-name-part-type="genus" reg="Paris">Paris</tp:taxon-name-part><tp:taxon-name-part taxon-name-part-type="species" reg="polyphylla">polyphylla</tp:taxon-name-part></tp:taxon-name></italic></p></tp:treatment-sec><tp:treatment-sec sec-type="Notes"><title>Notes</title><p>Phylogenetic analysis showed that <italic><tp:taxon-name><tp:taxon-name-part taxon-name-part-type="genus" reg="Cladosporium">Cladosporium</tp:taxon-name-part><tp:taxon-name-part taxon-name-part-type="species" reg="paris">paris</tp:taxon-name-part></tp:taxon-name></italic> is closely related to <italic><tp:taxon-name><tp:taxon-name-part taxon-name-part-type="genus" reg="Cladosporium">C.</tp:taxon-name-part><tp:taxon-name-part taxon-name-part-type="species" reg="floccosum">floccosum</tp:taxon-name-part></tp:taxon-name></italic> (Fig. <xref ref-type="fig" rid="F7517038">1</xref>). Morphologically, our new isolate is distinguished from <italic><tp:taxon-name><tp:taxon-name-part taxon-name-part-type="genus" reg="Cladosporium">C.</tp:taxon-name-part><tp:taxon-name-part taxon-name-part-type="species" reg="floccosum">floccosum</tp:taxon-name-part></tp:taxon-name></italic> by its longer conidiophores (up to 285 μm vs. up to 100 μm) and larger conidiogenous cells (13–21 × 7–12 μm vs. 8–15 × 6–8.5 μm). In addition, conidia of <italic><tp:taxon-name><tp:taxon-name-part taxon-name-part-type="genus" reg="Cladosporium">C.</tp:taxon-name-part><tp:taxon-name-part taxon-name-part-type="species" reg="paris">paris</tp:taxon-name-part></tp:taxon-name></italic> are 0–3 septate, while <italic><tp:taxon-name><tp:taxon-name-part taxon-name-part-type="genus" reg="Cladosporium">C.</tp:taxon-name-part><tp:taxon-name-part taxon-name-part-type="species" reg="floccosum">floccosum</tp:taxon-name-part></tp:taxon-name></italic> are 0–1 septate (<xref ref-type="bibr" rid="B7518983">Sandoval-Denis et al. 2016</xref>). A comparison of the TEF1-α and ACT between <italic><tp:taxon-name><tp:taxon-name-part taxon-name-part-type="genus" reg="Cladosporium">C.</tp:taxon-name-part><tp:taxon-name-part taxon-name-part-type="species" reg="paris">paris</tp:taxon-name-part></tp:taxon-name></italic> (KUN-HKAS 121701) and <italic><tp:taxon-name><tp:taxon-name-part taxon-name-part-type="genus" reg="Cladosporium">C.</tp:taxon-name-part><tp:taxon-name-part taxon-name-part-type="species" reg="floccosum">floccosum</tp:taxon-name-part></tp:taxon-name></italic> (CBS 140463) reveals 3 and 16 nucleotide differences, respectively, which indicates that they are distinct taxa.</p></tp:treatment-sec><tp:treatment-sec><!--Section generated to contain objects referenced in tp:taxon-treatment.--><fig id="F7517030" position="float" orientation="portrait"><object-id xmlns:xlink="http://www.w3.org/1999/xlink" content-type="arpha" xlink:type="simple">3BE29F32-DB4D-5989-AA2F-BF2E9D825D4E</object-id><object-id xmlns:xlink="http://www.w3.org/1999/xlink" content-type="doi" xlink:type="simple">10.3897/BDJ.9.e77224.figure3</object-id><label>Figure 3.</label><caption><p><italic><tp:taxon-name><tp:taxon-name-part taxon-name-part-type="genus" reg="Cladosporium">Cladosporium</tp:taxon-name-part><tp:taxon-name-part taxon-name-part-type="species" reg="paris">paris</tp:taxon-name-part></tp:taxon-name></italic> <bold>(KUN-HKAS 121701, holotype)</bold>. <bold>a</bold> Colonies on leaves; <bold>b,c</bold> Conidiophores; <bold>d</bold> Conidiophore with conidium; <bold>e,f</bold> Conidiogenous cells with conidia; <bold>g-l</bold> Conidia; <bold>m</bold> Germinating conidium; <bold>n,o</bold> Culture on PDA from above and reverse. Scale bars: <bold>b-d</bold> = 50 μm; <bold>e,f</bold> = 30 μm; <bold>g-m</bold> = 20 μm.</p></caption><graphic xmlns:xlink="http://www.w3.org/1999/xlink" xlink:href="bdj-09-e77224-g003.jpg" position="float" id="oo_600367.jpg" orientation="portrait" xlink:type="simple"><uri content-type="original_file" xlink:type="simple">https://binary.pensoft.net/fig/600367</uri></graphic></fig><fig id="F7517038" position="float" orientation="portrait"><object-id xmlns:xlink="http://www.w3.org/1999/xlink" content-type="arpha" xlink:type="simple">60E5B352-8709-5C6F-803A-0DF54E521618</object-id><object-id xmlns:xlink="http://www.w3.org/1999/xlink" content-type="doi" xlink:type="simple">10.3897/BDJ.9.e77224.figure1</object-id><label>Figure 1.</label><caption><p>Maximum Likelihood (ML) tree obtained from the combined analysis of ITS, TEF1-α and ACT sequences of 161 strains from <italic><tp:taxon-name><tp:taxon-name-part taxon-name-part-type="genus" reg="Cladosporium">Cladosporium</tp:taxon-name-part></tp:taxon-name></italic>. The tree is rooted with <italic><tp:taxon-name><tp:taxon-name-part taxon-name-part-type="genus" reg="Toxicocladosporium">Toxicocladosporium</tp:taxon-name-part><tp:taxon-name-part taxon-name-part-type="species" reg="irritans">irritans</tp:taxon-name-part></tp:taxon-name></italic> (CBS 185.58) and <italic><tp:taxon-name><tp:taxon-name-part taxon-name-part-type="genus" reg="Toxicocladosporium">T.</tp:taxon-name-part><tp:taxon-name-part taxon-name-part-type="species" reg="protearum">protearum</tp:taxon-name-part></tp:taxon-name></italic> (CBS 126499). Numbers on the branches represent ML bootstrap support values (MLBS) ≥70%, followed by Bayesian posterior probabilities (PP) ≥ 0.95, lower values are indicated as “-”. Names of species newly described are indicated in red and ex-type strains and reference specimens are indicated in bold. Branch lengths are proportional to distance.</p></caption><graphic xmlns:xlink="http://www.w3.org/1999/xlink" xlink:href="bdj-09-e77224-g001.jpg" position="float" id="oo_624437.jpg" orientation="portrait" xlink:type="simple"><uri content-type="original_file" xlink:type="simple">https://binary.pensoft.net/fig/624437</uri></graphic></fig></tp:treatment-sec><ref-list><ref id="B7518983"><element-citation xmlns:xlink="http://www.w3.org/1999/xlink" publication-type="article" xlink:type="simple"><person-group person-group-type="author"><name name-style="western"><surname>Sandoval-Denis</surname><given-names>M.</given-names></name><name name-style="western"><surname>Gené</surname><given-names>J.</given-names></name><name name-style="western"><surname>Sutton</surname><given-names>D. A.</given-names></name><name name-style="western"><surname>Wiederhold</surname><given-names>N. P.</given-names></name><name name-style="western"><surname>Cano-Lira</surname><given-names>J. F.</given-names></name><name name-style="western"><surname>Guarro</surname><given-names>J.</given-names></name></person-group><year>2016</year><article-title>New species of <italic><tp:taxon-name><tp:taxon-name-part taxon-name-part-type="genus" reg="Cladosporium">Cladosporium</tp:taxon-name-part></tp:taxon-name></italic> associated with human and animal infections</article-title><source>Persoonia: Molecular Phylogeny and Evolution of <tp:taxon-name><tp:taxon-name-part taxon-name-part-type="kingdom">Fungi</tp:taxon-name-part></tp:taxon-name></source><volume>36</volume><fpage>281</fpage><pub-id pub-id-type="doi">10.3767/003158516X691951</pub-id></element-citation></ref></ref-list></tp:taxon-treatment>
